# Supplementary material for: Colour Response in Western Flower Thrips Varies Intraspecifically
Source: Insects. 2022 Jun 10;13(6):538. doi: 10.3390/insects13060538 (PMC9224597; doi:10.3390/insects13060538)
Supplement: Supplementary file 1 [file insects-13-00538-s001.zip]

Archive with 1 entries (1 files):
- insects-1741607-supplementary.pdf
